# Supplementary material for: Computer-aided colorectal cancer diagnosis: AI-driven image segmentation and classification
Source: PeerJ Comput Sci. 2024 May 17;10:e2071. doi: 10.7717/peerj-cs.2071 (PMC11157578; doi:10.7717/peerj-cs.2071)
Supplement: Supplemental Information 1 [file peerj-cs-10-2071-s001.py]

# -*- coding: utf-8 -*-
"""Code

Automatically generated by Colaboratory.

Original file is located at
    https://colab.research.google.com/drive/1Bnt0kw_a6kW91wkbG-J9pnyzmu7-_767
"""

from google.colab import drive
drive.mount('/content/drive')
import os
os.chdir("/content/drive/My Drive")
!ls

import numpy as np
#==========================import=====================================#
X_all= np.load(r'RAWLabel_all.npy')
y = np.load(r'RAWLabel_label.npy')
X_all = X_all.astype(np.float32)
#y = y.astype(np.float32)
tx = y.shape

_,n_outputs = np.shape(y)
print(np.shape(y))
print(n_outputs)

"""
print(np.shape(X_all))
X_all = np.expand_dims((X_all),axis=-1)
print(np.shape(X_all))
"""

yTrain = y
from tensorflow.keras.utils import to_categorical

Y_all = to_categorical(y)


numOFinstance, *_ = np.shape(X_all)
print(np.shape(Y_all))

import tensorflow as tf
from tensorflow.keras.layers import Conv2D, Dense, Flatten, MaxPooling2D
from tensorflow.keras.models import Sequential
import keras
from tensorflow.keras.utils import to_categorical
from keras import Sequential
from keras.models import Sequential, Model
from keras.layers import Dense,  Activation, Flatten, Conv2D, MaxPooling2D, Dropout, AveragePooling2D, Input, Add, BatchNormalization, ReLU, MaxPool2D, GlobalAvgPool2D
import tensorflow as tf
from tensorflow.keras.applications import DenseNet169
from tensorflow.keras.layers import Dense, GlobalAveragePooling2D
from tensorflow.keras.optimizers import Adam

from tensorflow.keras.layers import Dense, GlobalAveragePooling2D
from tensorflow.keras.models import Model


num_classes = 6
class CrossViT(tf.keras.Model):

    def __init__(self, num_classes=10):
        super(CrossViT, self).__init__()
        self.conv1 = Conv2D(32, 3, padding='same', activation='relu', input_shape=(224, 224, 3,1),dtype=tf.float32)
        self.maxpool1 = MaxPooling2D(2, 2)
        self.conv2 = Conv2D(64, 3, padding='same', activation='relu')
        self.maxpool2 = MaxPooling2D(2, 2)
        self.flatten = Flatten()
        self.dense1 = Dense(128, activation='relu')
        self.dense2 = Dense(num_classes, activation='softmax')

    def call(self, x):
        x = self.conv1(x)
        x = self.maxpool1(x)
        x = self.conv2(x)
        x = self.maxpool2(x)
        x = self.flatten(x)
        x = self.dense1(x)
        x = self.dense2(x)
        return x

model = CrossViT(num_classes=num_classes)

model.compile(optimizer='adam', loss='sparse_categorical_crossentropy', metrics=['accuracy'])

from sklearn import metrics
from sklearn.model_selection import KFold

seed = 7
fold=10
np.random.seed(seed)
kfold = KFold(n_splits=fold, shuffle = True, random_state = seed)

Acc_all = []
Loss_all = []
i=1
Y_Pred_all = np.zeros(tx)
from numpy import argmax

for train, test in kfold.split(X_all,y):
  i
# Fit data to model

  history = model.fit(X_all[train], y[train],
                        batch_size=batch_size,
                        epochs=no_epochs,
                        verbose=1)
  Y_Pred = model.predict(X_all[test])
  i=i+1


  Y_Pred = argmax(Y_Pred, axis=1)
  j = 0
  for i in test:
      Y_Pred_all[i] = Y_Pred[j]
      j+=1


print(np.average(Acc_all))
print(np.average(Loss_all))

Y_True = y

#for evaluating
import sklearn.metrics as metrics
acc = metrics.accuracy_score(Y_True, Y_Pred_all, normalize=True)
f1 = metrics.f1_score(Y_True,Y_Pred_all, average=None)

precision = metrics.precision_score(Y_True,Y_Pred_all, average=None)
recall = metrics.recall_score(Y_True,Y_Pred_all, average=None)
confusion = metrics.confusion_matrix(Y_True,Y_Pred_all)

print("Accuracy:  "+str(acc))

print("F1:  "+str(f1))
print("Precision:  "+str(precision))
print("Recall:  "+str(recall))
print("Confusion:  "+str(confusion))

acc = metrics.accuracy_score(Y_True, Y_Pred_all, normalize=True)
    f1 = metrics.f1_score(Y_True,Y_Pred_all, average=None)

    precision = metrics.precision_score(Y_True,Y_Pred_all, average=None)
    recall = metrics.recall_score(Y_True,Y_Pred_all, average=None)
    confusion = metrics.confusion_matrix(Y_True,Y_Pred_all)
    mcc = metrics.matthews_corrcoef(Y_True, Y_Pred_all)

    print("Accuracy:  "+str(acc))

    print("F1:  "+str(f1))
    print("Precision:  "+str(precision))
    print("Recall:  "+str(recall))
    print("Confusion:  "+str(confusion))
    print("MCC: "+str(mcc))
